# Supplementary material for: Enhancing tumor-specific recognition of programmable synthetic bacterial consortium for precision therapy of colorectal cancer
Source: NPJ Biofilms Microbiomes. 2024 Jan 20;10:6. doi: 10.1038/s41522-024-00479-8 (PMC10799920; doi:10.1038/s41522-024-00479-8)
Supplement: Supplementary file 2 — Dataset 1 [file 41522_2024_479_MOESM2_ESM.xlsx]

## Sheet: Relevant genetic sequence
Name	Type	Sequence
pLldP	Promoter	cacattcctataggccgagtaaggtgttcacgccgcatccggcaagataaggcgctctggatcaacaacctaagggcaattctctgatgaggattgcccttttctttaccagacatctccccccacaagaattggccctaccaattcttcgcttatctgacctctggttcacaatttcccaattaaaactcacatcaatgttgccaatacataacatttagttaaccattcattgtcattatccctacacaacacaattggcagtgccacttttacacaacgtgtgacaaggagatgagcaacagactcattacacgatgtgcgtggactcc
LldR	Repressor	atgattgttttacccagacgcctgtcagacgaggttgccgatcgtgtgcgggcgctgattgatgaaaaaaacctggaagcgggcatgaagttgcccgctgagcgccaactggcgatgcaactcggcgtatcacgtaattcactgcgcgaggcgctggcaaaactggtgagtgaaggcgtgctgctcagtcgacgcggcggcgggacgtttattcgctggcgtcatgacacatggtcggagcaaaacatcgtccagccgctaaaaacactgatggccgatgatccggattacagtttcgatattctggaagcccgctacgccattgaagccagcaccgcatggcatgcggcaatgcgcgccacacctggcgacaaagaaaagattcagctttgctttgaa…
pCadC	Promoter	gtaactccgggttgatttatgctcggaaatatttgttgttgagtttttgtatgttcctgttggtataatatgttgcggcaatttatttgccgcataatttttattacataaatttaaccagagaatgtcacgcaatccattgtaaacattaaatgtttatcttttcatgatatcaacttgcgatcctgatgtgttaataaaaaacctcaagttctcacttacagaaacttttgtgttatttcacctaatctttaggattaatccttttttcgtgagtaatcttatcgccagtttggtctggtcaggaaatagttatacatcatgacccggactccaaattcaaaaatgaaattaggagaagagc
pPepT	Promoter	gtaaacgcaacggatggctgaccgctgcggggtttgtggttaaccaccttaatcactcttaatgagggcggtcattctacggcaaaccactgtgatcgccaatccttgttgcgaattactgacttagctttatagtcagaaagcgtgtcaaagtgaaatattcttgtttgcagggataaaagtgacctgacgcaatatttgtcttttcttgcttattaataatgttgtcacgaaaagtgagggtgactgc
plac	Promoter	caatacgcaaaccgcctctccccgcgcgttggccgattcattaatgcagctggcacgacaggtttcccgactggaaagcgggcagtgagcgcaacgcaattaatgtgagttagctcactcattaggcaccccaggctttacactttatgcttccggctcgtatgttgtgtggaattgtgagcggataacaatttcacaca
hyper-spank	Promoter	ctcgagggtaaatgtgagcactcacaattcattttgcaaaagttgttgactttatctacaaggtgtggcataatgtgtgtaattgtgagcggataacaat
p7	Promoter	aaaaaatttatttgctttcgcatctttttgtacctataatgtgtgga
J23114	Promoter	tttatggctagctcagtcctaggtacaatgctagc
J23106	Promoter	tttacggctagctcagtcctaggtatagtgctagc
J23100	Promoter	ttgacggctagctcagtcctaggtacagtgctagc
spoVG	RBS	ttactagagaaaggtggtgaa
B0034	RBS	aagaggagaaatactag
B0021	RBS	tcacacaggaaag
B0030	RBS	attaaagaggagaaa
TP901	Coding sequence	atgactaagaaagtagcaatctatacacgagtatccactactaaccaagcagaggaaggcttctcaattgatgagcaaattgaccgtttaacaaaatatgctgaagcaatggggtggcaagtatctgatacttatactgatgctggtttttcaggggccaaacttgaacgcccagcaatgcaaagattaatcaacgatatcgagaataaagcttttgatacagttcttgtatataagctagaccgcctttcacgtagtgtaagagatactctttatcttgttaaggatgtgttcacaaaaaataaaatagactttatctcgcttaatgaaagtattgatacttcttctgctatgggtagcttgtttctcactattctttctgcaattaatgagtttgaa…
hlyE	Coding sequence	atgactgaaatcgttgcagataaaacggtagaagtagttaaaaacgcaatcgaaaccgcagatggagcattagatctttataataaatatctcgatcaggtcatcccctggcagacctttgatgaaaccataaaagagttaagtcgctttaaacaggagtattcacaggcagcctccgttttagtcggcgatattaaaaccttacttatggatagccaggataagtattttgaagcaacccaaacagtgtatgaatggtgtggtgttgcgacgcaattgctcgcagcgtatattttgctatttgatgagtacaatgagaagaaagcatccgcccagaaagacattctcattaaggtactggatgacggcatcacgaagctgaatgaagcgcaaaaatcc…
CCL21	Coding sequence	atggcccagatgatgaccctgtctctgctgtccctggttctggcactgtgtatcccatggacccaaggttccgatggtggtggccaggattgctgtctgaaatacagccagaaaaaaatcccgtattccattgtgcgtggctaccgcaaacaagaaccgagcctgggttgcccaatcccggcgatcctgttcagcccgcgcaaacattccaaaccggaactgtgcgcgaatccggaagagggttgggtgcagaacctgatgcgtcgtctggatcagccaccagcaccgggtaaacaatccccgggctgccgtaaaaaccgtggcacctctaaaagcggtaagaaaggcaaaggttccaaaggctgtaaacgtacggaacagacccaaccgagccgcggt…
CDD_iRGD	Coding sequence	atggaacagaaactgattagcgaagaagacctgatgccgtccaaatctctggtcatggaatacctggcgcacccttctactctgggtctggcggtcggtgttgcttgcggtatgtgtctgggttggtccctgcgcgtttgcttcggtatgctgcctaagtccaaaacttccaagacccacactgacaccgagagcgaagcgtccatcctgggtgactcttctggtggtggcggctctggcggtggtggttctggtggtggtggctcctgccgcggtgataaaggcccggactgctga
φX174E	Coding sequence	atggtacgctggactttgtgggataccctcgctttcctgctcctgttgagtttattgctgccgtcattgcttattatgttcatcccgtcaacattcaaacggcctgtctcatcatggaaggcgctgaatttacggaaaacattattaatggcgtcgagcgtccggttaaagccgctgaattgttcgcgtttaccttgcgtgtacgcgcaggaaacactgacgttcttactgacgcagaagaaaacgtgcgtcaaaaattacgtgcggaaggagtaa
mRFP	Reporter	atggcttcctccgaagacgttatcaaagagttcatgcgtttcaaagttcgtatggaaggttccgttaacggtcacgagttcgaaatcgaaggtgaaggtgaaggtcgtccgtacgaaggtacccagaccgctaaactgaaagttaccaaaggtggtccgctgccgttcgcttgggacatcctgtccccgcagttccagtacggttccaaagcttacgttaaacacccggctgacatcccggactacctgaaactgtccttcccggaaggtttcaaatgggaacgtgttatgaacttcgaagacggtggtgttgttaccgttacccaggactcctccctgcaagacggtgagttcatctacaaagttaaactgcgtggtaccaacttcccgtccgacggt…
luxCDABE	Reporter	atgactaaaaaaatttcattcattattaacggccaggttgaaatctttcccgaaggtgatgatttagtgcaatccattaattttggtgataatagtgtttacctgccaatattgaatgactctcatgtaaaaaacattattgattgtaatggaaataacgaattacggttgcataacattgtcaattttctctatacggtagggcaaagatggaaaaatgaagaatactcaagacgcaggacatacattcgtgacttaaaaaaatatatgggatattcagaagaaatggctaagctagaggccaattggatatctatgattttatgttctaaaggcggcctttatgatgttgtagaaaatgaacttggttctcgccatatcatggatgaatggctacct…
XOR gate	Boolean logic gate	atgccaacacaattaacatctcaatcaaggtaaatgctttttgctttttttgctcggccggcttgtcgacgacggcggtctccgtcgtcaggatcatccgggccatatgccaggcatcaaataaaacgaaaggctcagtcgaaagactgggcctttcgttttatctgttgtttgtcggtgaacgctctctactagagtcacactggctcaccttcgggtgggcctttctgcgtttataatgcatgggtttgtaccgtacaccactgagaccgcggtggttgaccagacaaaccacgaaaaggagttttttagttaccttaattgaaataaacgaaataaaaactcgc
BCD2	Translation initial element	gggcccaagttcacttaaaaaggagatcaacaatgaaagcaattttcgtactgaaacatcttaatcatgctaaggaggttttcta
RiboJ	Insulator	agctgtcaccggatgtgctttccggtctgatgagtccgtgaggacgaaacagcctctacaaataattttgtttaa
B0012	Terminator	tcacactggctcaccttcgggtgggcctttctgcgtttata
